# Supplementary material for: Volatile and Sensory Profiles of Young Red Wines Treated with Yeast and Grape Polysaccharides After Malolactic Fermentation
Source: Foods. 2026 May 1;15(9):1560. doi: 10.3390/foods15091560 (PMC13164142; doi:10.3390/foods15091560)
Supplement: Supplementary file 1 [file foods-15-01560-s001.zip]

Archive with 1 entries (1 files):
- foods-4214875-supplementary.pdf
